# Supplementary material for: PCA of Running Biomechanics after 5 km between Novice and Experienced Runners
Source: Bioengineering (Basel). 2023 Jul 24;10(7):876. doi: 10.3390/bioengineering10070876 (PMC10376576; doi:10.3390/bioengineering10070876)
Supplement: Supplementary file 1 [file bioengineering-10-00876-s001.zip]

Archive with 1 entries (1 files):
- bioengineering-2460608-supplementary.pdf
